# Supplementary material for: Association of the Length of Service of 24/48 Firefighters with the Quality of Their Diet and Selected Anthropometric Parameters
Source: Nutrients. 2023 Sep 17;15(18):4029. doi: 10.3390/nu15184029 (PMC10536748; doi:10.3390/nu15184029)
Supplement: Supplementary file 1 [file nutrients-15-04029-s001.zip]

Archive with 1 entries (1 files):
- nutrients-2597828-supplementary.pdf
